# Supplementary material for: The Tumor-Suppressive Role of SAT2 in Pancreatic Cancer: Involvement in PI3K/Akt-MAPK Pathways and Immune Modulation
Source: Curr Issues Mol Biol. 2025 Oct 21;47(10):872. doi: 10.3390/cimb47100872 (PMC12562838; doi:10.3390/cimb47100872)
Supplement: Supplementary file 1 [file cimb-47-00872-s001.zip]

Archive with 1 entries (1 files):
- cimb-3835398-Supplementary materials - UPDATE.pdf
